# Supplementary material for: Controlled Release of 18-β-Glycyrrhetinic Acid from Core-Shell Nanoparticles: Effects on Cytotoxicity and Intracellular Concentration in HepG2 Cell Line
Source: Materials (Basel). 2021 Jul 12;14(14):3893. doi: 10.3390/ma14143893 (PMC8303372; doi:10.3390/ma14143893)
Supplement: Supplementary file 1 [file materials-14-03893-s001.zip]

Archive with 1 entries (1 files):
- materials-1276749-supplementary.pdf
